# Supplementary material for: COVID-19 Pandemic and Remote Consultations in Children: A Bibliometric Analysis
Source: Int J Environ Res Public Health. 2022 Aug 9;19(16):9787. doi: 10.3390/ijerph19169787 (PMC9407809; doi:10.3390/ijerph19169787)
Supplement: Supplementary file 1 [file ijerph-19-09787-s001.zip]

Archive with 1 entries (1 files):
- ijerph-1787768-supplementary.pdf
